# Supplementary material for: PARP7 is a proteotoxic stress sensor that labels proteins for degradation
Source: EMBO J. 2025 Aug 20;44(19):5463–81. doi: 10.1038/s44318-025-00545-7 (PMC12488922; doi:10.1038/s44318-025-00545-7)
Supplement: Supplementary file 3 — Source data Fig. 2 [file 44318_2025_545_MOESM3_ESM.zip]

Archive with 153 entries (136 files):
- Fig 2/
- Fig 2/.DS_Store
- __MACOSX/Fig 2/._.DS_Store
- Fig 2/2F/
- __MACOSX/Fig 2/._2F
- Fig 2/2E/
- __MACOSX/Fig 2/._2E
- Fig 2/2F/.DS_Store
- __MACOSX/Fig 2/2F/._.DS_Store
- Fig 2/2F/2F HeLa/
- __MACOSX/Fig 2/2F/._2F HeLa
- Fig 2/2F/2F U2OS/
- __MACOSX/Fig 2/2F/._2F U2OS
- Fig 2/2E/.DS_Store
- __MACOSX/Fig 2/2E/._.DS_Store
- Fig 2/2E/2E U2OS/
- __MACOSX/Fig 2/2E/._2E U2OS
- Fig 2/2E/2E HeLa/
- __MACOSX/Fig 2/2E/._2E HeLa
- Fig 2/2F/2F HeLa/.DS_Store
- __MACOSX/Fig 2/2F/2F HeLa/._.DS_Store
- Fig 2/2F/2F HeLa/31012024 HeLa BTZ TC Ub/
- __MACOSX/Fig 2/2F/2F HeLa/._31012024 HeLa BTZ TC Ub
- Fig 2/2F/2F HeLa/31012024 HeLa BTZ TC Tubulin/
- __MACOSX/Fig 2/2F/2F HeLa/._31012024 HeLa BTZ TC Tubulin
- Fig 2/2F/2F HeLa/31012024 HeLa BTZ TC ADPr/
- __MACOSX/Fig 2/2F/2F HeLa/._31012024 HeLa BTZ TC ADPr
- Fig 2/2F/2F U2OS/.DS_Store
- __MACOSX/Fig 2/2F/2F U2OS/._.DS_Store
- Fig 2/2F/2F U2OS/24012024 U2OS BTZ TC Ub/
- __MACOSX/Fig 2/2F/2F U2OS/._24012024 U2OS BTZ TC Ub
- Fig 2/2F/2F U2OS/24012024 U2OS BTZ TC CST/
- __MACOSX/Fig 2/2F/2F U2OS/._24012024 U2OS BTZ TC CST
- Fig 2/2F/2F U2OS/24012024 U2OS BTZ TC Tubulin/
- __MACOSX/Fig 2/2F/2F U2OS/._24012024 U2OS BTZ TC Tubulin
- Fig 2/2E/2E U2OS/22112023 U2OS Tubulin/
- __MACOSX/Fig 2/2E/2E U2OS/._22112023 U2OS Tubulin
- Fig 2/2E/2E U2OS/.DS_Store
- __MACOSX/Fig 2/2E/2E U2OS/._.DS_Store
- Fig 2/2E/2E U2OS/22112023 U2OS CST/
- __MACOSX/Fig 2/2E/2E U2OS/._22112023 U2OS CST
- Fig 2/2E/2E HeLa/22112023 HeLa CST/
- __MACOSX/Fig 2/2E/2E HeLa/._22112023 HeLa CST
- Fig 2/2E/2E HeLa/22112023 HeLa Tubulin/
- __MACOSX/Fig 2/2E/2E HeLa/._22112023 HeLa Tubulin
- Fig 2/2F/2F HeLa/31012024 HeLa BTZ TC Ub/2024-0131-105833.tif
- __MACOSX/Fig 2/2F/2F HeLa/31012024 HeLa BTZ TC Ub/._2024-0131-105833.tif
- Fig 2/2F/2F HeLa/31012024 HeLa BTZ TC Ub/2024-0131-105834.tif
- __MACOSX/Fig 2/2F/2F HeLa/31012024 HeLa BTZ TC Ub/._2024-0131-105834.tif
- Fig 2/2F/2F HeLa/31012024 HeLa BTZ TC Ub/2024-0131-105833_pub.tif
- __MACOSX/Fig 2/2F/2F HeLa/31012024 HeLa BTZ TC Ub/._2024-0131-105833_pub.tif
- Fig 2/2F/2F HeLa/31012024 HeLa BTZ TC Ub/S1F1-0131-105836_pub.tif
- __MACOSX/Fig 2/2F/2F HeLa/31012024 HeLa BTZ TC Ub/._S1F1-0131-105836_pub.tif
- Fig 2/2F/2F HeLa/31012024 HeLa BTZ TC Ub/S1F1-0131-105836.tif
- __MACOSX/Fig 2/2F/2F HeLa/31012024 HeLa BTZ TC Ub/._S1F1-0131-105836.tif
- Fig 2/2F/2F HeLa/31012024 HeLa BTZ TC Ub/2024-0131-105834_pub.tif
- __MACOSX/Fig 2/2F/2F HeLa/31012024 HeLa BTZ TC Ub/._2024-0131-105834_pub.tif
- Fig 2/2F/2F HeLa/31012024 HeLa BTZ TC Tubulin/2024-0131-111253_pub.tif
- __MACOSX/Fig 2/2F/2F HeLa/31012024 HeLa BTZ TC Tubulin/._2024-0131-111253_pub.tif
- Fig 2/2F/2F HeLa/31012024 HeLa BTZ TC Tubulin/2024-0131-111253.tif
- __MACOSX/Fig 2/2F/2F HeLa/31012024 HeLa BTZ TC Tubulin/._2024-0131-111253.tif
- Fig 2/2F/2F HeLa/31012024 HeLa BTZ TC Tubulin/2024-0131-111255.tif
- __MACOSX/Fig 2/2F/2F HeLa/31012024 HeLa BTZ TC Tubulin/._2024-0131-111255.tif
- Fig 2/2F/2F HeLa/31012024 HeLa BTZ TC Tubulin/2024-0131-111255_pub.tif
- __MACOSX/Fig 2/2F/2F HeLa/31012024 HeLa BTZ TC Tubulin/._2024-0131-111255_pub.tif
- Fig 2/2F/2F HeLa/31012024 HeLa BTZ TC ADPr/2024-0131-110506_pub.tif
- __MACOSX/Fig 2/2F/2F HeLa/31012024 HeLa BTZ TC ADPr/._2024-0131-110506_pub.tif
- Fig 2/2F/2F HeLa/31012024 HeLa BTZ TC ADPr/S2F1-0131-110508_pub.tif
- __MACOSX/Fig 2/2F/2F HeLa/31012024 HeLa BTZ TC ADPr/._S2F1-0131-110508_pub.tif
- Fig 2/2F/2F HeLa/31012024 HeLa BTZ TC ADPr/S2F1-0131-110508.tif
- __MACOSX/Fig 2/2F/2F HeLa/31012024 HeLa BTZ TC ADPr/._S2F1-0131-110508.tif
- Fig 2/2F/2F HeLa/31012024 HeLa BTZ TC ADPr/2024-0131-110506.tif
- __MACOSX/Fig 2/2F/2F HeLa/31012024 HeLa BTZ TC ADPr/._2024-0131-110506.tif
- Fig 2/2F/2F HeLa/31012024 HeLa BTZ TC ADPr/2024-0131-110505_pub.tif
- __MACOSX/Fig 2/2F/2F HeLa/31012024 HeLa BTZ TC ADPr/._2024-0131-110505_pub.tif
- Fig 2/2F/2F HeLa/31012024 HeLa BTZ TC ADPr/2024-0131-110505.tif
- __MACOSX/Fig 2/2F/2F HeLa/31012024 HeLa BTZ TC ADPr/._2024-0131-110505.tif
- Fig 2/2F/2F U2OS/24012024 U2OS BTZ TC Ub/2024-0124-112915.tif
- __MACOSX/Fig 2/2F/2F U2OS/24012024 U2OS BTZ TC Ub/._2024-0124-112915.tif
- Fig 2/2F/2F U2OS/24012024 U2OS BTZ TC Ub/2024-0124-112916.tif
- __MACOSX/Fig 2/2F/2F U2OS/24012024 U2OS BTZ TC Ub/._2024-0124-112916.tif
- Fig 2/2F/2F U2OS/24012024 U2OS BTZ TC Ub/2024-0124-112916_pub.tif
- __MACOSX/Fig 2/2F/2F U2OS/24012024 U2OS BTZ TC Ub/._2024-0124-112916_pub.tif
- Fig 2/2F/2F U2OS/24012024 U2OS BTZ TC Ub/2024-0124-112915_pub.tif
- __MACOSX/Fig 2/2F/2F U2OS/24012024 U2OS BTZ TC Ub/._2024-0124-112915_pub.tif
- Fig 2/2F/2F U2OS/24012024 U2OS BTZ TC CST/S1F1-0124-112453.tif
- __MACOSX/Fig 2/2F/2F U2OS/24012024 U2OS BTZ TC CST/._S1F1-0124-112453.tif
- Fig 2/2F/2F U2OS/24012024 U2OS BTZ TC CST/S1F2-0124-112454_pub.tif
- __MACOSX/Fig 2/2F/2F U2OS/24012024 U2OS BTZ TC CST/._S1F2-0124-112454_pub.tif
- Fig 2/2F/2F U2OS/24012024 U2OS BTZ TC CST/2024-0124-112451.tif
- __MACOSX/Fig 2/2F/2F U2OS/24012024 U2OS BTZ TC CST/._2024-0124-112451.tif
- Fig 2/2F/2F U2OS/24012024 U2OS BTZ TC CST/2024-0124-112452.tif
- __MACOSX/Fig 2/2F/2F U2OS/24012024 U2OS BTZ TC CST/._2024-0124-112452.tif
- Fig 2/2F/2F U2OS/24012024 U2OS BTZ TC CST/2024-0124-112452_pub.tif
- __MACOSX/Fig 2/2F/2F U2OS/24012024 U2OS BTZ TC CST/._2024-0124-112452_pub.tif
- Fig 2/2F/2F U2OS/24012024 U2OS BTZ TC CST/S1F2-0124-112454.tif
- __MACOSX/Fig 2/2F/2F U2OS/24012024 U2OS BTZ TC CST/._S1F2-0124-112454.tif
- Fig 2/2F/2F U2OS/24012024 U2OS BTZ TC CST/S1F1-0124-112453_pub.tif
- __MACOSX/Fig 2/2F/2F U2OS/24012024 U2OS BTZ TC CST/._S1F1-0124-112453_pub.tif
- Fig 2/2F/2F U2OS/24012024 U2OS BTZ TC CST/2024-0124-112451_pub.tif
- __MACOSX/Fig 2/2F/2F U2OS/24012024 U2OS BTZ TC CST/._2024-0124-112451_pub.tif
- Fig 2/2F/2F U2OS/24012024 U2OS BTZ TC Tubulin/2024-0124-113314_pub.tif
- __MACOSX/Fig 2/2F/2F U2OS/24012024 U2OS BTZ TC Tubulin/._2024-0124-113314_pub.tif
- Fig 2/2F/2F U2OS/24012024 U2OS BTZ TC Tubulin/2024-0124-113316_pub.tif
- __MACOSX/Fig 2/2F/2F U2OS/24012024 U2OS BTZ TC Tubulin/._2024-0124-113316_pub.tif
- Fig 2/2F/2F U2OS/24012024 U2OS BTZ TC Tubulin/2024-0124-113314.tif
- __MACOSX/Fig 2/2F/2F U2OS/24012024 U2OS BTZ TC Tubulin/._2024-0124-113314.tif
- Fig 2/2F/2F U2OS/24012024 U2OS BTZ TC Tubulin/2024-0124-113316.tif
- __MACOSX/Fig 2/2F/2F U2OS/24012024 U2OS BTZ TC Tubulin/._2024-0124-113316.tif
- Fig 2/2E/2E U2OS/22112023 U2OS Tubulin/2023-1122-145120_pub.tif
- __MACOSX/Fig 2/2E/2E U2OS/22112023 U2OS Tubulin/._2023-1122-145120_pub.tif
- Fig 2/2E/2E U2OS/22112023 U2OS Tubulin/2023-1122-145119.tif
- __MACOSX/Fig 2/2E/2E U2OS/22112023 U2OS Tubulin/._2023-1122-145119.tif
- Fig 2/2E/2E U2OS/22112023 U2OS Tubulin/2023-1122-145119_pub.tif
- __MACOSX/Fig 2/2E/2E U2OS/22112023 U2OS Tubulin/._2023-1122-145119_pub.tif
- Fig 2/2E/2E U2OS/22112023 U2OS Tubulin/2023-1122-145120.tif
- __MACOSX/Fig 2/2E/2E U2OS/22112023 U2OS Tubulin/._2023-1122-145120.tif
- Fig 2/2E/2E U2OS/22112023 U2OS CST/2023-1122-152249_pub.tif
- __MACOSX/Fig 2/2E/2E U2OS/22112023 U2OS CST/._2023-1122-152249_pub.tif
- Fig 2/2E/2E U2OS/22112023 U2OS CST/2023-1122-152250_pub.tif
- __MACOSX/Fig 2/2E/2E U2OS/22112023 U2OS CST/._2023-1122-152250_pub.tif
- Fig 2/2E/2E U2OS/22112023 U2OS CST/2023-1122-152250.tif
- __MACOSX/Fig 2/2E/2E U2OS/22112023 U2OS CST/._2023-1122-152250.tif
- Fig 2/2E/2E U2OS/22112023 U2OS CST/S4F1-1122-152252_pub.tif
- __MACOSX/Fig 2/2E/2E U2OS/22112023 U2OS CST/._S4F1-1122-152252_pub.tif
- Fig 2/2E/2E U2OS/22112023 U2OS CST/2023-1122-152249.tif
- __MACOSX/Fig 2/2E/2E U2OS/22112023 U2OS CST/._2023-1122-152249.tif
- Fig 2/2E/2E U2OS/22112023 U2OS CST/S4F1-1122-152252.tif
- __MACOSX/Fig 2/2E/2E U2OS/22112023 U2OS CST/._S4F1-1122-152252.tif
- Fig 2/2E/2E HeLa/22112023 HeLa CST/S3F2-1122-151712.tif
- __MACOSX/Fig 2/2E/2E HeLa/22112023 HeLa CST/._S3F2-1122-151712.tif
- Fig 2/2E/2E HeLa/22112023 HeLa CST/2023-1122-151709_pub.tif
- __MACOSX/Fig 2/2E/2E HeLa/22112023 HeLa CST/._2023-1122-151709_pub.tif
- Fig 2/2E/2E HeLa/22112023 HeLa CST/S3F2-1122-151712_pub.tif
- __MACOSX/Fig 2/2E/2E HeLa/22112023 HeLa CST/._S3F2-1122-151712_pub.tif
- Fig 2/2E/2E HeLa/22112023 HeLa CST/2023-1122-151708_pub.tif
- __MACOSX/Fig 2/2E/2E HeLa/22112023 HeLa CST/._2023-1122-151708_pub.tif
- Fig 2/2E/2E HeLa/22112023 HeLa CST/2023-1122-151709.tif
- __MACOSX/Fig 2/2E/2E HeLa/22112023 HeLa CST/._2023-1122-151709.tif
- Fig 2/2E/2E HeLa/22112023 HeLa CST/2023-1122-151708.tif
- __MACOSX/Fig 2/2E/2E HeLa/22112023 HeLa CST/._2023-1122-151708.tif
- Fig 2/2E/2E HeLa/22112023 HeLa CST/S3F1-1122-151711_pub.tif
- __MACOSX/Fig 2/2E/2E HeLa/22112023 HeLa CST/._S3F1-1122-151711_pub.tif
- Fig 2/2E/2E HeLa/22112023 HeLa CST/S3F1-1122-151711.tif
- __MACOSX/Fig 2/2E/2E HeLa/22112023 HeLa CST/._S3F1-1122-151711.tif
- Fig 2/2E/2E HeLa/22112023 HeLa Tubulin/2023-1122-144733.tif
- __MACOSX/Fig 2/2E/2E HeLa/22112023 HeLa Tubulin/._2023-1122-144733.tif
- Fig 2/2E/2E HeLa/22112023 HeLa Tubulin/2023-1122-144732.tif
- __MACOSX/Fig 2/2E/2E HeLa/22112023 HeLa Tubulin/._2023-1122-144732.tif
- Fig 2/2E/2E HeLa/22112023 HeLa Tubulin/2023-1122-144732_pub.tif
- __MACOSX/Fig 2/2E/2E HeLa/22112023 HeLa Tubulin/._2023-1122-144732_pub.tif
- Fig 2/2E/2E HeLa/22112023 HeLa Tubulin/2023-1122-144733_pub.tif
- __MACOSX/Fig 2/2E/2E HeLa/22112023 HeLa Tubulin/._2023-1122-144733_pub.tif
