# Supplementary material for: PARP7 is a proteotoxic stress sensor that labels proteins for degradation
Source: EMBO J. 2025 Aug 20;44(19):5463–81. doi: 10.1038/s44318-025-00545-7 (PMC12488922; doi:10.1038/s44318-025-00545-7)
Supplement: Supplementary file 4 — Source data Fig. 3 [file 44318_2025_545_MOESM4_ESM.zip]

Archive with 134 entries (118 files):
- Fig 3/
- Fig 3/3E/
- Fig 3/3D/
- __MACOSX/Fig 3/._3D
- Fig 3/.DS_Store
- __MACOSX/Fig 3/._.DS_Store
- Fig 3/3E/MAR insoluble/
- __MACOSX/Fig 3/3E/._MAR insoluble
- Fig 3/3E/.DS_Store
- __MACOSX/Fig 3/3E/._.DS_Store
- Fig 3/3E/ MAR soluble/
- __MACOSX/Fig 3/3E/._ MAR soluble
- Fig 3/3E/ATG7/
- __MACOSX/Fig 3/3E/._ATG7
- Fig 3/3E/ATG5/
- __MACOSX/Fig 3/3E/._ATG5
- Fig 3/3E/GAPDH/
- __MACOSX/Fig 3/3E/._GAPDH
- Fig 3/3D/.DS_Store
- __MACOSX/Fig 3/3D/._.DS_Store
- Fig 3/3D/3D RD/
- __MACOSX/Fig 3/3D/._3D RD
- Fig 3/3D/3D HeLa/
- __MACOSX/Fig 3/3D/._3D HeLa
- Fig 3/3E/MAR insoluble/25.04.15_12.56.33_S4_F01_PUB_300.tif
- __MACOSX/Fig 3/3E/MAR insoluble/._25.04.15_12.56.33_S4_F01_PUB_300.tif
- Fig 3/3E/MAR insoluble/25.04.15_12.56.33_S4_F01.tif
- __MACOSX/Fig 3/3E/MAR insoluble/._25.04.15_12.56.33_S4_F01.tif
- Fig 3/3E/MAR insoluble/25.04.15_12.56.33_S4_marker.tif
- __MACOSX/Fig 3/3E/MAR insoluble/._25.04.15_12.56.33_S4_marker.tif
- Fig 3/3E/MAR insoluble/25.04.15_12.56.33_S4_marker_PUB_300.tif
- __MACOSX/Fig 3/3E/MAR insoluble/._25.04.15_12.56.33_S4_marker_PUB_300.tif
- Fig 3/3E/ MAR soluble/.DS_Store
- __MACOSX/Fig 3/3E/ MAR soluble/._.DS_Store
- Fig 3/3E/ MAR soluble/25.04.29_15.16.07_S2_F02_PUB_300.tif
- __MACOSX/Fig 3/3E/ MAR soluble/._25.04.29_15.16.07_S2_F02_PUB_300.tif
- Fig 3/3E/ MAR soluble/25.04.29_15.16.07_S2_marker_PUB_300.tif
- __MACOSX/Fig 3/3E/ MAR soluble/._25.04.29_15.16.07_S2_marker_PUB_300.tif
- Fig 3/3E/ MAR soluble/25.04.29_15.21.41_PUB_300.tif
- __MACOSX/Fig 3/3E/ MAR soluble/._25.04.29_15.21.41_PUB_300.tif
- Fig 3/3E/ MAR soluble/25.04.29_15.16.07_S2_F02.tif
- __MACOSX/Fig 3/3E/ MAR soluble/._25.04.29_15.16.07_S2_F02.tif
- Fig 3/3E/ MAR soluble/25.04.29_15.21.41.tif
- __MACOSX/Fig 3/3E/ MAR soluble/._25.04.29_15.21.41.tif
- Fig 3/3E/ATG7/25.04.29_15.31.53_S4_marker_PUB_300.tif
- __MACOSX/Fig 3/3E/ATG7/._25.04.29_15.31.53_S4_marker_PUB_300.tif
- Fig 3/3E/ATG7/.DS_Store
- __MACOSX/Fig 3/3E/ATG7/._.DS_Store
- Fig 3/3E/ATG7/25.04.29_15.31.53_S4_F01_PUB_300.tif
- __MACOSX/Fig 3/3E/ATG7/._25.04.29_15.31.53_S4_F01_PUB_300.tif
- Fig 3/3E/ATG7/25.04.29_15.31.53_S4_F01.tif
- __MACOSX/Fig 3/3E/ATG7/._25.04.29_15.31.53_S4_F01.tif
- Fig 3/3E/ATG5/25.04.29_15.38.46_S5_marker_PUB_300.tif
- __MACOSX/Fig 3/3E/ATG5/._25.04.29_15.38.46_S5_marker_PUB_300.tif
- Fig 3/3E/ATG5/.DS_Store
- __MACOSX/Fig 3/3E/ATG5/._.DS_Store
- Fig 3/3E/ATG5/25.04.29_15.38.46_S5_F02_PUB_300.tif
- __MACOSX/Fig 3/3E/ATG5/._25.04.29_15.38.46_S5_F02_PUB_300.tif
- Fig 3/3E/ATG5/25.04.29_15.38.46_S5_F02.tif
- __MACOSX/Fig 3/3E/ATG5/._25.04.29_15.38.46_S5_F02.tif
- Fig 3/3E/GAPDH/.DS_Store
- __MACOSX/Fig 3/3E/GAPDH/._.DS_Store
- Fig 3/3E/GAPDH/25.04.29_15.48.18_PUB_300.tif
- __MACOSX/Fig 3/3E/GAPDH/._25.04.29_15.48.18_PUB_300.tif
- Fig 3/3E/GAPDH/25.04.29_15.48.18_marker_PUB_300.tif
- __MACOSX/Fig 3/3E/GAPDH/._25.04.29_15.48.18_marker_PUB_300.tif
- Fig 3/3E/GAPDH/25.04.29_15.48.18.tif
- __MACOSX/Fig 3/3E/GAPDH/._25.04.29_15.48.18.tif
- Fig 3/3D/3D RD/.DS_Store
- __MACOSX/Fig 3/3D/3D RD/._.DS_Store
- Fig 3/3D/3D RD/LC3B/
- __MACOSX/Fig 3/3D/3D RD/._LC3B
- Fig 3/3D/3D RD/ADPr/
- __MACOSX/Fig 3/3D/3D RD/._ADPr
- Fig 3/3D/3D RD/Tub/
- __MACOSX/Fig 3/3D/3D RD/._Tub
- Fig 3/3D/3D HeLa/LC3B/
- __MACOSX/Fig 3/3D/3D HeLa/._LC3B
- Fig 3/3D/3D HeLa/ADPr/
- __MACOSX/Fig 3/3D/3D HeLa/._ADPr
- Fig 3/3D/3D HeLa/Tub/
- __MACOSX/Fig 3/3D/3D HeLa/._Tub
- Fig 3/3D/3D RD/LC3B/2024-0628-103944.tif
- __MACOSX/Fig 3/3D/3D RD/LC3B/._2024-0628-103944.tif
- Fig 3/3D/3D RD/LC3B/2024-0628-103945.tif
- __MACOSX/Fig 3/3D/3D RD/LC3B/._2024-0628-103945.tif
- Fig 3/3D/3D RD/LC3B/2024-0628-103945_pub.tif
- __MACOSX/Fig 3/3D/3D RD/LC3B/._2024-0628-103945_pub.tif
- Fig 3/3D/3D RD/LC3B/2024-0628-103944_pub.tif
- __MACOSX/Fig 3/3D/3D RD/LC3B/._2024-0628-103944_pub.tif
- Fig 3/3D/3D RD/ADPr/2024-0628-102957_pub.tif
- __MACOSX/Fig 3/3D/3D RD/ADPr/._2024-0628-102957_pub.tif
- Fig 3/3D/3D RD/ADPr/2024-0628-102958.tif
- __MACOSX/Fig 3/3D/3D RD/ADPr/._2024-0628-102958.tif
- Fig 3/3D/3D RD/ADPr/2024-0628-102957.tif
- __MACOSX/Fig 3/3D/3D RD/ADPr/._2024-0628-102957.tif
- Fig 3/3D/3D RD/ADPr/2024-0628-102958_pub.tif
- __MACOSX/Fig 3/3D/3D RD/ADPr/._2024-0628-102958_pub.tif
- Fig 3/3D/3D RD/Tub/2024-0628-104343.tif
- __MACOSX/Fig 3/3D/3D RD/Tub/._2024-0628-104343.tif
- Fig 3/3D/3D RD/Tub/2024-0628-104344.tif
- __MACOSX/Fig 3/3D/3D RD/Tub/._2024-0628-104344.tif
- Fig 3/3D/3D RD/Tub/2024-0628-104343_pub.tif
- __MACOSX/Fig 3/3D/3D RD/Tub/._2024-0628-104343_pub.tif
- Fig 3/3D/3D RD/Tub/2024-0628-104344_pub.tif
- __MACOSX/Fig 3/3D/3D RD/Tub/._2024-0628-104344_pub.tif
- Fig 3/3D/3D HeLa/LC3B/2024-0801-132342_pub.tif
- __MACOSX/Fig 3/3D/3D HeLa/LC3B/._2024-0801-132342_pub.tif
- Fig 3/3D/3D HeLa/LC3B/2024-0801-132340_pub.tif
- __MACOSX/Fig 3/3D/3D HeLa/LC3B/._2024-0801-132340_pub.tif
- Fig 3/3D/3D HeLa/LC3B/2024-0801-132340.tif
- __MACOSX/Fig 3/3D/3D HeLa/LC3B/._2024-0801-132340.tif
- Fig 3/3D/3D HeLa/LC3B/2024-0801-132342.tif
- __MACOSX/Fig 3/3D/3D HeLa/LC3B/._2024-0801-132342.tif
- Fig 3/3D/3D HeLa/ADPr/2024-0801-131123_pub.tif
- __MACOSX/Fig 3/3D/3D HeLa/ADPr/._2024-0801-131123_pub.tif
- Fig 3/3D/3D HeLa/ADPr/2024-0801-131123.tif
- __MACOSX/Fig 3/3D/3D HeLa/ADPr/._2024-0801-131123.tif
- Fig 3/3D/3D HeLa/ADPr/2024-0801-131127.tif
- __MACOSX/Fig 3/3D/3D HeLa/ADPr/._2024-0801-131127.tif
- Fig 3/3D/3D HeLa/ADPr/2024-0801-131125.tif
- __MACOSX/Fig 3/3D/3D HeLa/ADPr/._2024-0801-131125.tif
- Fig 3/3D/3D HeLa/ADPr/2024-0801-131125_pub.tif
- __MACOSX/Fig 3/3D/3D HeLa/ADPr/._2024-0801-131125_pub.tif
- Fig 3/3D/3D HeLa/ADPr/2024-0801-131127_pub.tif
- __MACOSX/Fig 3/3D/3D HeLa/ADPr/._2024-0801-131127_pub.tif
- Fig 3/3D/3D HeLa/Tub/2024-0801-132737_pub.tif
- __MACOSX/Fig 3/3D/3D HeLa/Tub/._2024-0801-132737_pub.tif
- Fig 3/3D/3D HeLa/Tub/2024-0801-132735_pub.tif
- __MACOSX/Fig 3/3D/3D HeLa/Tub/._2024-0801-132735_pub.tif
- Fig 3/3D/3D HeLa/Tub/2024-0801-132735.tif
- __MACOSX/Fig 3/3D/3D HeLa/Tub/._2024-0801-132735.tif
- Fig 3/3D/3D HeLa/Tub/2024-0801-132737.tif
- __MACOSX/Fig 3/3D/3D HeLa/Tub/._2024-0801-132737.tif
