# Supplementary material for: PARP7 is a proteotoxic stress sensor that labels proteins for degradation
Source: EMBO J. 2025 Aug 20;44(19):5463–81. doi: 10.1038/s44318-025-00545-7 (PMC12488922; doi:10.1038/s44318-025-00545-7)
Supplement: Supplementary file 5 — Source data Fig. 4 [file 44318_2025_545_MOESM5_ESM.zip]

Archive with 131 entries (116 files):
- Fig 4/
- Fig 4/.DS_Store
- __MACOSX/Fig 4/._.DS_Store
- Fig 4/4B/
- __MACOSX/Fig 4/._4B
- Fig 4/4C/
- __MACOSX/Fig 4/._4C
- Fig 4/4D/
- __MACOSX/Fig 4/._4D
- Fig 4/4B/.DS_Store
- __MACOSX/Fig 4/4B/._.DS_Store
- Fig 4/4B/ADPr/
- __MACOSX/Fig 4/4B/._ADPr
- Fig 4/4B/Ub/
- __MACOSX/Fig 4/4B/._Ub
- Fig 4/4B/Tub/
- __MACOSX/Fig 4/4B/._Tub
- Fig 4/4C/Soluble ADPr/
- __MACOSX/Fig 4/4C/._Soluble ADPr
- Fig 4/4C/Soluble Tub/
- __MACOSX/Fig 4/4C/._Soluble Tub
- Fig 4/4C/Soluble GFP/
- __MACOSX/Fig 4/4C/._Soluble GFP
- Fig 4/4C/P ADPr/
- __MACOSX/Fig 4/4C/._P ADPr
- Fig 4/4D/U2OS CST/
- __MACOSX/Fig 4/4D/._U2OS CST
- Fig 4/4D/ HeLa Tub/
- __MACOSX/Fig 4/4D/._ HeLa Tub
- Fig 4/4D/HeLa CST/
- __MACOSX/Fig 4/4D/._HeLa CST
- Fig 4/4D/U2OS Tub/
- __MACOSX/Fig 4/4D/._U2OS Tub
- Fig 4/4B/ADPr/2024-0626-101109_pub.tif
- __MACOSX/Fig 4/4B/ADPr/._2024-0626-101109_pub.tif
- Fig 4/4B/ADPr/2024-0626-101110_pub.tif
- __MACOSX/Fig 4/4B/ADPr/._2024-0626-101110_pub.tif
- Fig 4/4B/ADPr/2024-0626-101109.tif
- __MACOSX/Fig 4/4B/ADPr/._2024-0626-101109.tif
- Fig 4/4B/ADPr/2024-0626-101110_pub-1.tif
- __MACOSX/Fig 4/4B/ADPr/._2024-0626-101110_pub-1.tif
- Fig 4/4B/ADPr/2024-0626-101110.tif
- __MACOSX/Fig 4/4B/ADPr/._2024-0626-101110.tif
- Fig 4/4B/Ub/2024-0626-101557.tif
- __MACOSX/Fig 4/4B/Ub/._2024-0626-101557.tif
- Fig 4/4B/Ub/2024-0626-101559_pub.tif
- __MACOSX/Fig 4/4B/Ub/._2024-0626-101559_pub.tif
- Fig 4/4B/Ub/2024-0626-101559.tif
- __MACOSX/Fig 4/4B/Ub/._2024-0626-101559.tif
- Fig 4/4B/Ub/2024-0626-101557_pub.tif
- __MACOSX/Fig 4/4B/Ub/._2024-0626-101557_pub.tif
- Fig 4/4B/Tub/2024-0626-102147.tif
- __MACOSX/Fig 4/4B/Tub/._2024-0626-102147.tif
- Fig 4/4B/Tub/2024-0626-102146.tif
- __MACOSX/Fig 4/4B/Tub/._2024-0626-102146.tif
- Fig 4/4B/Tub/2024-0626-102147_pub.tif
- __MACOSX/Fig 4/4B/Tub/._2024-0626-102147_pub.tif
- Fig 4/4B/Tub/2024-0626-102146_pub.tif
- __MACOSX/Fig 4/4B/Tub/._2024-0626-102146_pub.tif
- Fig 4/4C/Soluble ADPr/2024-0614-165119_pub.tif
- __MACOSX/Fig 4/4C/Soluble ADPr/._2024-0614-165119_pub.tif
- Fig 4/4C/Soluble ADPr/2024-0614-165120_pub.tif
- __MACOSX/Fig 4/4C/Soluble ADPr/._2024-0614-165120_pub.tif
- Fig 4/4C/Soluble ADPr/2024-0614-165119.tif
- __MACOSX/Fig 4/4C/Soluble ADPr/._2024-0614-165119.tif
- Fig 4/4C/Soluble ADPr/2024-0614-165120.tif
- __MACOSX/Fig 4/4C/Soluble ADPr/._2024-0614-165120.tif
- Fig 4/4C/Soluble Tub/2024-0614-165940_pub.tif
- __MACOSX/Fig 4/4C/Soluble Tub/._2024-0614-165940_pub.tif
- Fig 4/4C/Soluble Tub/2024-0614-165941_pub.tif
- __MACOSX/Fig 4/4C/Soluble Tub/._2024-0614-165941_pub.tif
- Fig 4/4C/Soluble Tub/2024-0614-165940.tif
- __MACOSX/Fig 4/4C/Soluble Tub/._2024-0614-165940.tif
- Fig 4/4C/Soluble Tub/2024-0614-165941.tif
- __MACOSX/Fig 4/4C/Soluble Tub/._2024-0614-165941.tif
- Fig 4/4C/Soluble GFP/2024-0614-164730_pub.tif
- __MACOSX/Fig 4/4C/Soluble GFP/._2024-0614-164730_pub.tif
- Fig 4/4C/Soluble GFP/2024-0614-164730.tif
- __MACOSX/Fig 4/4C/Soluble GFP/._2024-0614-164730.tif
- Fig 4/4C/Soluble GFP/2024-0614-164732.tif
- __MACOSX/Fig 4/4C/Soluble GFP/._2024-0614-164732.tif
- Fig 4/4C/Soluble GFP/2024-0614-164732_pub.tif
- __MACOSX/Fig 4/4C/Soluble GFP/._2024-0614-164732_pub.tif
- Fig 4/4C/P ADPr/2024-0614-164133.tif
- __MACOSX/Fig 4/4C/P ADPr/._2024-0614-164133.tif
- Fig 4/4C/P ADPr/2024-0614-164132.tif
- __MACOSX/Fig 4/4C/P ADPr/._2024-0614-164132.tif
- Fig 4/4C/P ADPr/2024-0614-164132_pub.tif
- __MACOSX/Fig 4/4C/P ADPr/._2024-0614-164132_pub.tif
- Fig 4/4C/P ADPr/2024-0614-164133_pub.tif
- __MACOSX/Fig 4/4C/P ADPr/._2024-0614-164133_pub.tif
- Fig 4/4D/U2OS CST/2024-0216-110750.tif
- __MACOSX/Fig 4/4D/U2OS CST/._2024-0216-110750.tif
- Fig 4/4D/U2OS CST/2024-0216-110752.tif
- __MACOSX/Fig 4/4D/U2OS CST/._2024-0216-110752.tif
- Fig 4/4D/U2OS CST/2024-0216-110752_pub.tif
- __MACOSX/Fig 4/4D/U2OS CST/._2024-0216-110752_pub.tif
- Fig 4/4D/U2OS CST/S1F2-0216-110755.tif
- __MACOSX/Fig 4/4D/U2OS CST/._S1F2-0216-110755.tif
- Fig 4/4D/U2OS CST/2024-0216-110750_pub.tif
- __MACOSX/Fig 4/4D/U2OS CST/._2024-0216-110750_pub.tif
- Fig 4/4D/U2OS CST/S1F1-0216-110753_pub.tif
- __MACOSX/Fig 4/4D/U2OS CST/._S1F1-0216-110753_pub.tif
- Fig 4/4D/U2OS CST/S1F1-0216-110753.tif
- __MACOSX/Fig 4/4D/U2OS CST/._S1F1-0216-110753.tif
- Fig 4/4D/U2OS CST/S1F2-0216-110755_pub.tif
- __MACOSX/Fig 4/4D/U2OS CST/._S1F2-0216-110755_pub.tif
- Fig 4/4D/ HeLa Tub/2024-0219-133607.tif
- __MACOSX/Fig 4/4D/ HeLa Tub/._2024-0219-133607.tif
- Fig 4/4D/ HeLa Tub/2024-0219-133607_pub.tif
- __MACOSX/Fig 4/4D/ HeLa Tub/._2024-0219-133607_pub.tif
- Fig 4/4D/ HeLa Tub/2024-0219-133608.tif
- __MACOSX/Fig 4/4D/ HeLa Tub/._2024-0219-133608.tif
- Fig 4/4D/ HeLa Tub/2024-0219-133608_pub.tif
- __MACOSX/Fig 4/4D/ HeLa Tub/._2024-0219-133608_pub.tif
- Fig 4/4D/HeLa CST/2024-0216-105859_pub.tif
- __MACOSX/Fig 4/4D/HeLa CST/._2024-0216-105859_pub.tif
- Fig 4/4D/HeLa CST/2024-0216-105900.tif
- __MACOSX/Fig 4/4D/HeLa CST/._2024-0216-105900.tif
- Fig 4/4D/HeLa CST/2024-0216-105859.tif
- __MACOSX/Fig 4/4D/HeLa CST/._2024-0216-105859.tif
- Fig 4/4D/HeLa CST/2024-0216-105900_pub.tif
- __MACOSX/Fig 4/4D/HeLa CST/._2024-0216-105900_pub.tif
- Fig 4/4D/U2OS Tub/2024-0216-112420.tif
- __MACOSX/Fig 4/4D/U2OS Tub/._2024-0216-112420.tif
- Fig 4/4D/U2OS Tub/2024-0216-112418.tif
- __MACOSX/Fig 4/4D/U2OS Tub/._2024-0216-112418.tif
- Fig 4/4D/U2OS Tub/2024-0216-112418_pub.tif
- __MACOSX/Fig 4/4D/U2OS Tub/._2024-0216-112418_pub.tif
- Fig 4/4D/U2OS Tub/2024-0216-112420_pub.tif
- __MACOSX/Fig 4/4D/U2OS Tub/._2024-0216-112420_pub.tif
