# Supplementary material for: PARP7 is a proteotoxic stress sensor that labels proteins for degradation
Source: EMBO J. 2025 Aug 20;44(19):5463–81. doi: 10.1038/s44318-025-00545-7 (PMC12488922; doi:10.1038/s44318-025-00545-7)
Supplement: Supplementary file 6 — Source data Fig. 5 [file 44318_2025_545_MOESM6_ESM.zip]

Archive with 112 entries (98 files):
- Fig 5 SD/
- __MACOSX/._Fig 5 SD
- Fig 5 SD/5A/
- __MACOSX/Fig 5 SD/._5A
- Fig 5 SD/.DS_Store
- __MACOSX/Fig 5 SD/._.DS_Store
- Fig 5 SD/5C/
- __MACOSX/Fig 5 SD/._5C
- Fig 5 SD/5E/
- __MACOSX/Fig 5 SD/._5E
- Fig 5 SD/5B/
- __MACOSX/Fig 5 SD/._5B
- Fig 5 SD/5A/.DS_Store
- __MACOSX/Fig 5 SD/5A/._.DS_Store
- Fig 5 SD/5A/ADPr/
- __MACOSX/Fig 5 SD/5A/._ADPr
- Fig 5 SD/5A/Tub/
- __MACOSX/Fig 5 SD/5A/._Tub
- Fig 5 SD/5A/GFP/
- __MACOSX/Fig 5 SD/5A/._GFP
- Fig 5 SD/5C/.DS_Store
- __MACOSX/Fig 5 SD/5C/._.DS_Store
- Fig 5 SD/5C/EMBOJ-2025-120138R1-Figure_5_Source_Data_labeled-sd.png
- __MACOSX/Fig 5 SD/5C/._EMBOJ-2025-120138R1-Figure_5_Source_Data_labeled-sd.png
- Fig 5 SD/5E/Tubulin/
- __MACOSX/Fig 5 SD/5E/._Tubulin
- Fig 5 SD/5E/GAPDH/
- __MACOSX/Fig 5 SD/5E/._GAPDH
- Fig 5 SD/5E/C-FOS/
- __MACOSX/Fig 5 SD/5E/._C-FOS
- Fig 5 SD/5B/ADPr/
- __MACOSX/Fig 5 SD/5B/._ADPr
- Fig 5 SD/5B/Tub/
- __MACOSX/Fig 5 SD/5B/._Tub
- Fig 5 SD/5B/GFP/
- __MACOSX/Fig 5 SD/5B/._GFP
- Fig 5 SD/5A/ADPr/2024-0819-113756_pub.tif
- __MACOSX/Fig 5 SD/5A/ADPr/._2024-0819-113756_pub.tif
- Fig 5 SD/5A/ADPr/2024-0819-113757_pub.tif
- __MACOSX/Fig 5 SD/5A/ADPr/._2024-0819-113757_pub.tif
- Fig 5 SD/5A/ADPr/2024-0819-113757.tif
- __MACOSX/Fig 5 SD/5A/ADPr/._2024-0819-113757.tif
- Fig 5 SD/5A/ADPr/2024-0819-113756.tif
- __MACOSX/Fig 5 SD/5A/ADPr/._2024-0819-113756.tif
- Fig 5 SD/5A/Tub/2024-0906-115833_pub.tif
- __MACOSX/Fig 5 SD/5A/Tub/._2024-0906-115833_pub.tif
- Fig 5 SD/5A/Tub/2024-0906-115831_pub.tif
- __MACOSX/Fig 5 SD/5A/Tub/._2024-0906-115831_pub.tif
- Fig 5 SD/5A/Tub/2024-0906-115833.tif
- __MACOSX/Fig 5 SD/5A/Tub/._2024-0906-115833.tif
- Fig 5 SD/5A/Tub/2024-0906-115831.tif
- __MACOSX/Fig 5 SD/5A/Tub/._2024-0906-115831.tif
- Fig 5 SD/5A/GFP/2024-0819-114112_pub.tif
- __MACOSX/Fig 5 SD/5A/GFP/._2024-0819-114112_pub.tif
- Fig 5 SD/5A/GFP/2024-0819-114111_pub.tif
- __MACOSX/Fig 5 SD/5A/GFP/._2024-0819-114111_pub.tif
- Fig 5 SD/5A/GFP/2024-0819-114112.tif
- __MACOSX/Fig 5 SD/5A/GFP/._2024-0819-114112.tif
- Fig 5 SD/5A/GFP/2024-0819-114111.tif
- __MACOSX/Fig 5 SD/5A/GFP/._2024-0819-114111.tif
- Fig 5 SD/5E/Tubulin/25.04.02_10.24.31.tif
- __MACOSX/Fig 5 SD/5E/Tubulin/._25.04.02_10.24.31.tif
- Fig 5 SD/5E/Tubulin/25.04.02_10.24.31_marker_PUB_300.tif
- __MACOSX/Fig 5 SD/5E/Tubulin/._25.04.02_10.24.31_marker_PUB_300.tif
- Fig 5 SD/5E/Tubulin/25.04.02_10.24.31_marker.tif
- __MACOSX/Fig 5 SD/5E/Tubulin/._25.04.02_10.24.31_marker.tif
- Fig 5 SD/5E/Tubulin/25.04.02_10.24.31_PUB_300.tif
- __MACOSX/Fig 5 SD/5E/Tubulin/._25.04.02_10.24.31_PUB_300.tif
- Fig 5 SD/5E/GAPDH/25.04.17_14.51.04_S9_marker.tif
- __MACOSX/Fig 5 SD/5E/GAPDH/._25.04.17_14.51.04_S9_marker.tif
- Fig 5 SD/5E/GAPDH/25.04.17_14.51.04_S9_F01_PUB_300.tif
- __MACOSX/Fig 5 SD/5E/GAPDH/._25.04.17_14.51.04_S9_F01_PUB_300.tif
- Fig 5 SD/5E/GAPDH/25.04.17_14.51.04_S9_marker_PUB_300.tif
- __MACOSX/Fig 5 SD/5E/GAPDH/._25.04.17_14.51.04_S9_marker_PUB_300.tif
- Fig 5 SD/5E/GAPDH/25.04.17_14.51.04_S9_F01.tif
- __MACOSX/Fig 5 SD/5E/GAPDH/._25.04.17_14.51.04_S9_F01.tif
- Fig 5 SD/5E/C-FOS/25.04.17_14.55.16_S10_marker.tif
- __MACOSX/Fig 5 SD/5E/C-FOS/._25.04.17_14.55.16_S10_marker.tif
- Fig 5 SD/5E/C-FOS/25.04.17_14.55.16_S10_F01_PUB_300.tif
- __MACOSX/Fig 5 SD/5E/C-FOS/._25.04.17_14.55.16_S10_F01_PUB_300.tif
- Fig 5 SD/5E/C-FOS/25.04.17_14.55.16_S10_F02_PUB_300.tif
- __MACOSX/Fig 5 SD/5E/C-FOS/._25.04.17_14.55.16_S10_F02_PUB_300.tif
- Fig 5 SD/5E/C-FOS/25.04.17_14.55.16_S10_F01.tif
- __MACOSX/Fig 5 SD/5E/C-FOS/._25.04.17_14.55.16_S10_F01.tif
- Fig 5 SD/5E/C-FOS/25.04.17_14.55.16_S10_F02.tif
- __MACOSX/Fig 5 SD/5E/C-FOS/._25.04.17_14.55.16_S10_F02.tif
- Fig 5 SD/5E/C-FOS/25.04.17_14.55.16_S10_marker_PUB_300.tif
- __MACOSX/Fig 5 SD/5E/C-FOS/._25.04.17_14.55.16_S10_marker_PUB_300.tif
- Fig 5 SD/5B/ADPr/2024-0819-114447.tif
- __MACOSX/Fig 5 SD/5B/ADPr/._2024-0819-114447.tif
- Fig 5 SD/5B/ADPr/2024-0819-114446.tif
- __MACOSX/Fig 5 SD/5B/ADPr/._2024-0819-114446.tif
- Fig 5 SD/5B/ADPr/2024-0819-114447_pub.tif
- __MACOSX/Fig 5 SD/5B/ADPr/._2024-0819-114447_pub.tif
- Fig 5 SD/5B/ADPr/2024-0819-114446_pub.tif
- __MACOSX/Fig 5 SD/5B/ADPr/._2024-0819-114446_pub.tif
- Fig 5 SD/5B/Tub/2024-0906-115833_pub.tif
- __MACOSX/Fig 5 SD/5B/Tub/._2024-0906-115833_pub.tif
- Fig 5 SD/5B/Tub/2024-0906-115831_pub.tif
- __MACOSX/Fig 5 SD/5B/Tub/._2024-0906-115831_pub.tif
- Fig 5 SD/5B/Tub/2024-0906-115833.tif
- __MACOSX/Fig 5 SD/5B/Tub/._2024-0906-115833.tif
- Fig 5 SD/5B/Tub/2024-0906-115831.tif
- __MACOSX/Fig 5 SD/5B/Tub/._2024-0906-115831.tif
- Fig 5 SD/5B/GFP/2024-0819-114756_pub.tif
- __MACOSX/Fig 5 SD/5B/GFP/._2024-0819-114756_pub.tif
- Fig 5 SD/5B/GFP/2024-0819-114754_pub.tif
- __MACOSX/Fig 5 SD/5B/GFP/._2024-0819-114754_pub.tif
- Fig 5 SD/5B/GFP/2024-0819-114756.tif
- __MACOSX/Fig 5 SD/5B/GFP/._2024-0819-114756.tif
- Fig 5 SD/5B/GFP/2024-0819-114754.tif
- __MACOSX/Fig 5 SD/5B/GFP/._2024-0819-114754.tif
