# Supplementary material for: PARP7 is a proteotoxic stress sensor that labels proteins for degradation
Source: EMBO J. 2025 Aug 20;44(19):5463–81. doi: 10.1038/s44318-025-00545-7 (PMC12488922; doi:10.1038/s44318-025-00545-7)
Supplement: Supplementary file 7 — Appendix Figure 3a Source Data [file 44318_2025_545_MOESM7_ESM.zip]

Archive with 5 entries (4 files):
- Fig S3A source data/
- Fig S3A source data/DUBi 3.czi
- Fig S3A source data/DUBi RBN 3.czi
- Fig S3A source data/DUBi RBN XAV 2.czi
- Fig S3A source data/DUBi XAV 3.czi
